# Supplementary material for: CRISPR-finder: A high throughput and cost-effective method to identify successfully edited Arabidopsis thaliana individuals
Source: Quant Plant Biol. 2021 Jan 5;2:e1. doi: 10.1017/qpb.2020.6 (PMC10095899; doi:10.1017/qpb.2020.6)
Supplement: Supplementary file 1 [file qpbsup.zip]

Archive with 2 entries (2 files):
- S2632882820000065sup001.docx
- S2632882820000065sup002.xlsx
